# Supplementary material for: DNA Hypermethylation at the Invasive Front of Oral Squamous Cell Carcinoma Confers Poorly Differentiated Characteristics and Promotes Migration of Cancer Cells
Source: Diagnostics (Basel). 2025 Sep 27;15(19):2477. doi: 10.3390/diagnostics15192477 (PMC12523504; doi:10.3390/diagnostics15192477)
Supplement: Supplementary file 1 [file diagnostics-15-02477-s001.zip]

Archive with 1 entries (1 files):
- diagnostics-3870733-supplementary.pdf
